# Supplementary material for: Molecular characterization of accripin11, a soluble shell protein with an acidic C‐terminus, identified in the prismatic layer of the Mediterranean fan mussel Pinna nobilis (Bivalvia, Pteriomorphia)
Source: FEBS Open Bio. 2022 Dec 3;13(1):10–25. doi: 10.1002/2211-5463.13497 (PMC9808598; doi:10.1002/2211-5463.13497)
Supplement: Supplementary file 2 — Table S1. List of peptides identified by MASCOT for accripin11 in the four matrices of prismatic layer (ASMp1, AIMp1, ASMp2 and AIMp2) and in the two nacre matrices (ASMn, AIMn). [file FEB4-13-10-s002.xlsx]

## Sheet: Sheet1
	Cleaned prismatic layer		NaOCl-isolated prisms		Cleaned nacreous layer
S. No.	ASMp1	AIMp1	ASMp2	AIMp2	ASMn	AIMn
1	SCNIPCR	LFYTTQR	CTANHGPK	LFYTTQR	LFYTTQR	TYKDCAQQCTR
2	LFYTTQR	KDCAQQCTR	LFYTTQR	KATPAPTTAAPKPAK		KATPAPTTAAPKPAK
3	DRETCFGE	MVGSVLDNCR	DRETCFGE	YMNMVGSVLDNCR		DRETCFGECTANHGPK
4	VGSVLDNCR	TYKDCAQQCTR	VGSVLDNCR	ETCFGECTANHGPK
5	ATPAPTTAAPK	DRETCFGECTAN	ATPAPTTAAPK	CIFDNFSCNIPCR
6	FSCNIPCR	YMNMVGSVLDNCR	FSCNIPCR	KCIFDNFSCNIPCR
7	PAPTTAAPKPAK	DRETCFGECTANH	GECTANHGPK	DRETCFGECTANHGPK
8	MVGSVLDNCR	ETCFGECTANHGPK	MVGSVLDNCR
9	KATPAPTTAAPK	CIFDNFSCNIPCR	KATPAPTTAAPK
10	KDCAQQCTR	DRETCFGECTANHGPK	KDCAQQCTR
11	DRETCFGEC		DRETCFGEC
12	FGECTANHGPK		GECTANHGPKK
13	NMVGSVLDNCR		FGECTANHGPK
14	DRETCFGECT		NMVGSVLDNCR
15	ATPAPTTAAPKPAK		DRETCFGECT
16	ETCFGECTANH		ATPAPTTAAPKPAK
17	YKDCAQQCTR		YKDCAQQCTR
18	DRETCFGECTA		TYKDCAQQCTR
19	CFGECTANHGPK		FDNFSCNIPCR
20	MNMVGSVLDNCR		KATPAPTTAAPKPAK
21	FDNFSCNIPCR		DRETCFGECTAN
22	TYKDCAQQCTR		KCIFDNFSCNIP
23	KATPAPTTAAPKPAK		NRYMNMVGSVLDN
24	DRETCFGECTAN		YMNMVGSVLDNCR
25	TCFGECTANHGPK		DRETCFGECTANH
26	YMNMVGSVLDNCR		ETCFGECTANHGPK
27	DRETCFGECTANH		CIFDNFSCNIPCR
28	ETCFGECTANHGPK		DRETCFGECTANHG
29	DRETCFGECTANHG		ETCFGECTANHGPKK
30	CIFDNFSCNIPCR		YMNMVGSVLDNCRR
31	RYMNMVGSVLDNCR		RETCFGECTANHGPK
32	YMNMVGSVLDNCRR		DRETCFGECTANHGPK
33	ETCFGECTANHGPKK		KCIFDNFSCNIPCR
34	DRETCFGECTANHGP		NRYMNMVGSVLDNCR
35	RETCFGECTANHGPK		CIFDNFSCNIPCRLF
36	DRETCFGECTANHGPK		PAKEPSSADDDDDESDESFD
37	KCIFDNFSCNIPCR
38	NRYMNMVGSVLDNCR
39	EPSSADDDDDESDESFD
40	PAKEPSSADDDDDESDESFD
